# Supplementary material for: New insights into the evolution of subtilisin-like serine protease genes in Pezizomycotina
Source: BMC Evol Biol. 2010 Mar 9;10:68. doi: 10.1186/1471-2148-10-68 (PMC2848655; doi:10.1186/1471-2148-10-68)
Supplement: Additional file 6 — Multiple nucleotide alignment results used to do positive selection analysis. The nucleotide sequences were translated to amino acids and aligned using MUSCLE Version 3.7 [84]. The alignment was then used to extract the conserved alignment regions using the Gblocks program http://molevol.cmima.csic.es/castresana/Gblocks.html[40,41]. Finally, 792 conserved nucleotide sites were obtained. [file 1471-2148-10-68-S6.FAST]

>X94121A_oligospora
TACATTGTCGTCTTGGATAGTGCCGTTCAAACATACCGCATCTCATCCTT
CCACGCCCATGGTGTTGGAAGGAAATTCAGATTCTCAGGGTTCAACGGAT
ACGTTGGTGGTTTTGACAAGGCAACTCTCCAGGAGATCTTGAACTCTCCT
GAGGTCGACTACGTTGAACAAGACACCGTTGTTACTACGTACGCTCAGAC
TGACTCCACCTGGGGCCTCGACCGTATCTCCTATGAATACGATGCCGGCG
CTGGTACCACCGTCTACGTCATCGATACCGGTATTCGCATCTCCCACGCT
ACCTGGGGATTCAACTCTGTTGACAAGACTGATTCCGATGGCAATGGCCA
CGGTACCCACTGCGCTGGTACTATCGCTGGAAAGACCTATGGTGTCTCCA
AGAAGGCCAAGGTTGTCGCTGTTAAGGTTCTTAGCGCTGGTGGTTCCGGT
TCTACCGCTGGCGTCGTCTCTGGAATGAACGCCACCCCATCTGTTGCTAG
CATGTCCTTGGGAGGTTCCAAATCTGCCGCCCTCAATACTGCCGTTGACG
CTATCTTCAATGCCGGAATCACCATCGTTGTCGCTGCCGGTAACGAGAAC
CAGGATGCTAAGAACGTTTCACCCGCCTCCGCCCCCAACGCTATCACTGT
TGGTGCCATCGATAGCAGCAACAAGATCGCTTCCTTCTCTAACTGGGCCG
CTTACTACATCAGCGCAACCATCACCGATAAGATCACCAGCAGCAGTGGT
CAGGTCAACATCCGTGGCTCTCCAAACAAGATCGCCTACAAC
>AY859782A_conoides
TACATTGTCGTCTTGGAGAGCGCCGTTTCAAAGCACCGCATCTCCTCTTT
CCACGCTCACGGTGTTGGAAAGAAGTTTAGATTCTCAGGCTTCAATGGAT
ACACTGGTGGTTTCGACAAGGCAACTCTTCAGGAGATCTTGAACTCCCCT
GAGGTCGACTACGTCGAACAAGACACTGTAGTTACTACCAACGCTCAGAC
AGACTCCACTTGGGGCCTTGACCGCATCTCCTATGAATACGATGCTGGTT
CTGGAACCACAGTCTACGTCATCGACACCGGTATTCGCATTACCCACGCT
ACATGGGGATTCAACTCTGTTGACAAGACTGACTCCGATGGTAATGGCCA
CGGCACCCACTGTGCTGGCACTATCGCCGGGAAGACCTATGGTGTTTCGA
AGAAAGCCAAGGTTGTCGCTGTTAAGGTTCTTAGCCCCAGTGGCTCTGGT
TCCCTTTCTGGTGTCGTTTCTGGAATGAACGCTACTCCATCCGTTGCCAG
CATGTCACTTGGAGGCTCTAAGTCTGCTGCTCTCAATACTGCTGTTGACT
CTATCTTCAATGCTGGAATCTCCATTGTCGTTGCTGCTGGTAACGAGAAC
CAAGATGCTAAGAATGTTTCGCCCGCTTCTGCCCCTAATGCCATTACTGT
TGGCGCCATTGACAGCAACAACAAGAGGGCTTCTTTCTCTAACTGGGCCG
CCTACTACATCAGCCAAGTCATCACCGACAGGATCACCGAAAGCACTGGC
AAGCTCGATATCAAGGGATCTCCAAACAGGATTGCCTACAAC
>EF113088A_musiformis
TATATTGTTGTTTTGGAGGGCGTTATTTCCAAGCACCGCATCTCCTCTTT
CCACGCCCATGGTGTTGGGAAGAAGTTCAGGTTCTCGGGCTTCAACGGAT
ACGTTGGAGGCTTTGACAAGGCAACTCTGCAGGAGATTCTGAGCTCCCCT
GAAGTCGACTATGTTGAGCAAGACACCGTGGTTACAGTCAATGCTCAAAC
TGACTCCACCTGGGGCCTCGACCGTATCTCTTACGAATACGACGCTGGCG
CTGGTACTATCGTATATGTCATTGACACTGGTATTCGCATTACCCACGCT
AGCTGGGGATTCAACTCGGTTGACAAGACCGACTCTGACGGCAATGGCCA
CGGAACCCACTGCGCTGGTACTATCGCCGGGAAGACATATGGTGTCTCCA
AGAAGGCTAAGGTAGTTGCTGTGAAAGTCCTCAGCGCTAGCGGCTCTGGC
TCCACCTCTGGTGTCGTTAACGGAATGAACGCCACACCATCGGTCGCCAG
CATGTCCCTCGGAGGTTCTAAATCTACCGTCCTCAATGCTGCCGTCGACT
CCATCTTTAATGCTGGTGTTACTATTGTTGTCGCCGCTGGTAATGAGAGC
CAGGACGCGAAAAATGTCTCGCCTGCCTCCGCTCCCAACGCTATTACTGT
CGGTGCTATCGATAGCAGCAACAAGATCGCTTCATTCTCTAACTGGGCAG
CTTACTACATCAGCCAGACCATCACCGATAAGATCACCGGTAGCTCTGGC
CAGGTTAACATCCGTGGGTCTCCAAACAAGATTGCCTACAAC
>AF516146A_oligospora
TACATTGTCGTCTTGGATAGTGCCGTTTCAAAGCATCGCATCTCATCCTT
CCACGCCCATGGTGTTGGAAGGAAATTCAGATTCTCAGGGTTCAACGGAT
ACGTTGGTGGTTTTGACAAGGCAACTCTCCAGGAGATCCTGAACTCTCCT
GAGGTCGACTACGTTGAACAAGACACCGTTGTTACTACGTACGCTCAGAC
TGACTCCACCTGGGGCCTCGACCGTATCTCCTATGAATACGATGCCGGCG
CTGGTACCACCGTCTACGTCATCGATACCGGTATTCGCATCTCCCACGCT
ACCTGGGGATTCAACTCTGTTGACAAGACTGATTCCGATGGCAATGGCCA
CGGTACCCACTGCGCTGGTACTATCGCTGGAAAGACCTATGGTGTCTCCA
AGAAGGCCAAGGTTGTCGCTGTTAAGGTTCTTAGCGCTGGTGGTTCCGGT
TCTACCGCTGGCGTCGTCTCTGGAATGAACGCCACCCCATCTGTTGCCAG
CATGTCCCTCGGAGGTTCCAAATCTACCGCCCTCAATGCTGCCGTTGACT
GTATCTTCAATGCCGGAATCACCATCGTTGTCGCTGCCGGTAACGAGAAC
CAGGATGCTAAGAACGTTTCACCCGCCTCCGCCCCCAACGCTATCACTGT
TGGTGCCATCGATAGCAGCAACAAGATCGCTTCCTTGTCTAACTGGGCTG
CTTACTACATCAGCGCAACCATCACCGATAAGATCACCAGCAGCTCAGGT
CACCGGCCCAAACAAGATCGTCTACAACGGATATGCTTAAGT
>EF113089A_yunnanensis
TACATTGTCGTCCTTGAGAGCGCTGTCACCCAGCACCGCATTTCTTCTTT
CCATGGCCATGGTGTCGGAAAGAAATTTCGCTTCGCAGGATTCAATGGCT
ACGTTGGGGGTTTTGATAAGACAACTTTGCAAGAGATCTTGAAATCTCCT
GAAGTCGACTATGTTGAGCAAGACGCTGTCGTCAAAATCAATTTCCAAGA
TGACTCTACTTGGGGTCTGGATCGCATCTCTTATGAATACAACGCCGGCA
CCGGTGCTACTGTCTACGTCATCGATACTGGTATCCGTATCACACACGCA
GCCTGGGGTTTCAATTCGGTTGACAACACAAACTCCGATGGTAATGGTCA
TGGCACTCACTGCGCCGGCACGATTGCTGGAAAGACTTATGGTGTGTCTA
AGAAGGCAAAGGTTGTTGCTGTCAAGGTTCTCAGCGCTAGTGGTTCTGGA
TCCACCTCTGGTGTCGTCGCTGGAATGAACGCGACTCCATCTGTTGCTAG
CATGTCCCTCGGGGGTCCAAAGTCCGCTGCCCTCAACAGCGCTGTTGATT
CTATCTTCAATGCCGGTGTCACTATTGTTGTTGCTGCAGGTAACGAAGGT
CAGGATGCCAAGAATGTCTCGCCCGCTTCTGCTCCCAAAGCAATCACGGT
CGGCGCCATCGATAACCAAAACAAAATTGCATCCTTTTCTAATTGGGCTG
CCTATTATATTAGCACTTTCATCTCCGAAAAGATCAGCAGCAGCATTGGC
CAGGTTAGCATCCGCGGCTCTCCAAACAAAATTGCCTACAAC
>EF113092D_shizishanna
TACATCGTCGTTCTCGATGTCGACATGGATGCCCACCGCATTTCATCTCT
CCACGCTCACGGTGTCCAGAGGAAGTTCAACTTCCGTGGATTTCACGGGT
ATACTGGTGGTTTCGACGCTGCTACTCTTCAGGATATTCTGAAGTCTCCT
GAGGTTGCATTTGTTGAGCAAGATGCCGTTATCAAGCTCAACGCTCAAAC
CGATTCCACTTGGGGTCTTGACCGCATCTCTTATGCCTACGACGCGGGTG
CCGGTGTCACTGTTTATGTTATTGACACTGGTATCCGAATCACTCATGCC
AGCTTTGGATTCAACGCCTTCAACGACGGTAACACTGATGGAAATGGCCA
CGGAACTCACTGCGCGGGAACTGTTGCTGGAAAAACTTACGGTGTTGCTA
AGAACGCTAAAGTCGTCGCAGTTAAGGTTCTCAACGCCTCTGGTTCCGGC
ACTAACTCTGGCGTTATCGGAGGCATGAACGGCACTCCAAAGGTTGCTAG
CATGTCCTTGGGTGGTAGCAAGTCAACTGCGATTAACAATGCTGTCAACA
GCATGTACGATGCGAACATCGCAGTTGTCGTCGCCGCTGGTAACGAATCT
CAAGATGCCGCAAATGTTTCCCCAGCTTCTGCTGCCAAGGCCATCACCGT
CGGTGCTATTGATTCAGCCAACACGATTGCTTCCTTCTCAAACTATGCTG
CCTACTATGTTAGCGCAGCCGTCGCGGACAAGATCGTTAGCTCTACCGGA
CAGGTTAACATCCGAAGTTCTCCAAACAAGATTGCCTACAAC
>DQ531603D_varietas
TACATCGTCGTCCTCGAGACCCAGGTCCGAGAGCACCGCATCTCTCGCTT
CCACACCCACGGTCTCCGATCCAAGTTCGGATTCAAGGGTTTCAAGGGAT
ACTCTGGTGGCTTCGACTCCGCTACCCTCCAGGAGATCCTCAAGTCCCCA
GAAGTCGCCTTCGTTGAGCAAGATGCCATTGTCCGATTGAGCGCCCAAAC
GGACTCCACTTGGGGTCTTGACCGCATCTCCTATGTCTACGACTCTGGTG
CCGGCAGCACTGTCTTTGTCATTGACACCGGCATCAATGTCAACCACGCT
CGATGGGGCGCCAACTTTGCTGGTGACTCAAGCTCTGATGGAAATGGCCA
CGGAACCCACTGCGCTGGTACCGTCGCTGGTAAGACCTACGGTGTCGCAA
AGAAGGCCAACGTTGTCGCTGTCAAGGTCCTCAACGCTCAGGGCTCTGGT
ACCAACTCTGGTGTCATCAGCGGAATGAACGGAAAGGCCGATGTTGCCAG
CATGTCTCTCGGTGGTGGCAAGTCTGCTGCCGTCAACAGCGCTGTCGATG
CCATCTACGCTGCCGGAATCACTGTCGTTGTCGCTGCCGGTAACGAGAAC
CGCGATGCTTCCCTCGTCTCCCCAGCTTCCGCTCCAAAGGCCATCACTGT
TGCCGCTATGGACAAGACCAACACCCGCGCCTACTTCTCCAACTTTGCTG
CATACTTGATCAGCGCTGCTGTTGACGCCAAGATCAAGTCGCTCTCCGAT
GTTGTCGATCCAAAGGGATCTCCAAACAAGCTCGCCTACAAC
>EF113091M_coelobrochum
TATATCGTCGTCCTCGAAAGCGCTGTTGCAAAGCACCGCATTTCTTCTTT
CCACAGCCATGGAGTTGGAAAAAAGTTTAGGTTCTCGGGATTCACTGGAT
ACACTGGCGGCTTTGATAAGGCAACCCTGCAAGAGATTCTGAACTCGCCT
GAAGTCGATTATGTTGAACAGGACGCTGTAGTTAAGATCAATGTTCAAGA
AGATCCCACCTGGGGCCTTGACCGCATCTCTTATGAGTACGACGCTGGCG
CCGGAACCACCGTTTATGTCATCGATACTGGTATCCGCATTACTCATGCT
AGCTGGGGATTCAACGCGGTTGATAAGGCCGACTCTGATGGCAACGGCCA
TGGCACCCACTGTGCCGGTACCATCGCTGGAAAGACCTACGGTGTCTCAA
AGAAGGCAAAGGTTGTCGCCGTTAAGGTTCTTAGCGCTGGTGGCTCCGGT
TCCACCAGTGGTGTCATTAATGGAATGAACGCGGAGGCATCAGTCGCCAG
CATGTCTCTCGGAGGCGGGAAGTCTGCTGCCATCAACAGCGCGGTCGATG
GCATCTTCAACAAGGGTATTACCATTGTTGTTGCTGCTGGTAACGAAAAC
CAGGACGCTAAGAACGTCTCGCCCGCTTCCGCTCCCAATGCCATCACCGT
TGGTGCCATCGATAGCAATAACAAAAGGGCCTCTTTCTCTAACTGGGCTG
CTTATTATATCAGCGCTGATGTTGCTGAAAAGATCATCAGCAGCACTGAC
CAGATTTCACTCAACAATTCCCCCAACAGGATTGCCTACAAC
>AY859780M_cystosporum
TACATTGTCGTCCTCGAGACTGCTGTTGCGAAGCATCGCATTTCTTCCTT
CCACGCCCATGGCGTTGGCAAGAAGTTCAGGTTCACAGGATTCAATGGAT
ACGTTGGTGGCTTCGATAAGGCAACCCTTCAGGAGATTCTCAACTCCCCA
GAGGTCGACTACGTCGAGCAGGATGCCGTAGTCAAGATCAATGCTCAGCT
CGGTTCCACTTGGGGTCTTGATCGCATCTCCTATGAATACGACGCTGGCG
CTGGAACTACCGTCTACGTCATCGATACTGGCGTTCAAATTACTCACGCT
TCCTGGGGATTCAATGCCGTTGACTCGACTAACACCGATGGCAATGGCCA
CGGCACTCACTGCGCTGGTACCATCGGTGGAAAGACCTATGGTGTCTCAA
AGAAGGCAAAGATTGTCGCTGTCAAGGTTCTTAGCGCTGGTGGCTCTGGT
TCCACTTCTGGTGTCGTTAATGGAATGAACGCTGTTCCATCTGTCGCCAG
CATGTCTCTTGGAGGCGGGAAGTCTACAGCTATCAACAGTGCCGTTGACG
CCATCTTCAACGCTGGTACCACCATCGTTGTTGCTGCCGGCAATGAGAGC
CAAGATGCTAAAAATGTTTCGCCTGCTTCTGCTCCCAACGCCATCACCGT
CGGTGCCATCGATAGCAAGAATACGATTGCATCCTTCTCTAACTGGGCCG
CTTATTTTATCAGCGCTCTCATCACTTCAAAGATCGTCAGCGGCAACGGC
CAGGTTAACATCTGCGGCTCTCCAAACAAGATTGCCTACAAT
>AY859781M_elegans
TACATTGTCGTCCTCGAGAGTGCTGTTGCGAAGCATCGCATTTCTTCCTT
TCACGCCCATGGCGTTGGCAGGAAGTTCAGGTTCGCAGGATTCAATGGAT
ACGTTGGCGGCTTCGATAAGGCAACCCTTCAGGAGATTCTCAACTCCCCA
GAGGTCGACTACGTCGAGCAGGATGCTGTAGTCAAGATCAATGCTCAGCT
CGATTCCACCTGGGGCCTTGATCGTATCTCCTATGAATACGACGCTGGCG
CTGGAACTACCGTCTACGTCATCGACACTGGCGTTCAAATTAGTCACGCT
TCCTGGGGAAAAAACTTCGTTGACTCAAGTGATTCCGATGGCAATGGCCA
CGGTACTCACTGCGCTGGTACCATCGGTGGGAAGACCTATGGTGTCTCAA
AGAAGGCAAAGATTGTCGCTGTCAAGGTTCTTAGCGCTGGTGGCTCTGGC
TCCACTTCTGGTGTCATTTCTGGAATGAACGCTGTTCCATCTGTCGCCAG
CATGTCTCTTGGAGGTGGGAAATCTACAGCCATCAACAGTGCCGTTGACG
CCATCTTCAACGCTGGTACCACCATAGTTGTTGCTGCCGGTAATGAGAGC
CAAGATGCTAAGAACGTTTCGCCTGCTTCCGCTCCCAACGCCATCACCGT
CGGTGCCATCGATAGCAAGAACGCGATTGCCTCCTTCTCTAACTGGGCCG
CTTATTTCATCAGCGCTTCAATCACTGCGAAGATCGTCAGCGGCACCGGC
CAGGTTAACATCCGTGGCTCTCCAAACAGGATCGCCTACAAC
>AB120125M_megalosporum
TATATCGTCGTATTTGACTCTGCCACCGATGCCCATCGCATTAGCTCGTT
CCACACCCGTGGCGTTCACCAGAAGATCAAAGTTACTAAATTCAGGGGTT
ACACTGGAGAGTTCGACCAGGAAACTCTTGCGGAAATTCTCAAGTCGCCA
GAAGTCAGCTATGTTGAGCAGGATGCCGTTGTCAAAGTCAACGTCAGGTC
CAGTTCGACTTGGGGCCTTGACCGTATCTCCTACTACTATAACTCCGGCG
AGGGTGCCACTGTCTATGTAATTGACACCGGAATCAAGAAAGAGCATGTT
CGATGGGGAATCAATACCGTTGATGATGACAACACTGACGGAGCTGGGCA
CGGAACCCACTGCGCTGGCACTATTGGCGGCCTAACTTACGGTATTAGCC
GAAAAGTCAGCCTCGTTGCAGTCAAAGTTCTCGACAAGGATGGATATGGA
TCTTGGTCTAGTGTCATCGAAGGAATCAATGCCAAATCAGCTGTTGCAAG
CTTGTCCCTCGGCGGCGGCAAATCCACCGCAGTTAACCAGGCTATCGATG
CTCTACACAATGCTGGTGTTACCGTTGTCGTTGCCGCCGGCAATGAAAAT
GATGACGCATCAAAGTATTCGCCTGCCTCCGCATCAAAGGCTATTACCGT
CGGGGCCATCGATGAGCAGGGCCAAGTCCCCGACTTCTCCAACTATGCGG
CATATTTCATTAGCGCCGACTTAAAGCAAATCCTTATCAACAATACCGAC
AAGGTGTACCGCCGCGGTGCTTCAAACAGGATTGCCGGAAAC
>AY841167M_microscaphoides
TACATTGTCGTCCTTGAGAGTGCTGTTGCGAAGCATCGCATTTCTTCCTT
CCACGCCCATGGCGTTGGCAGGAAGTTCAGGTTTGCAGGATTCAATGGAT
ACGTTGGCGGCTTTGATAAGGCAACCCTTCAGGAGATTCTCAACTCCCCA
GAGGTCGACTACGTCGAGCAGGATTCTGTAGTCAAGATCAATGCTCAGCT
CGATTCCACTTGGGGTCTCGATCGTATCTCCTATGAATACGACGCTGGCG
CTGGAACTACCGTCTACGTCATTGATACTGGCGTTCAAATTACTCACGCT
TCCTGGGGAAAAAACTTCGTTGACTCGAGTGACTCCGATGGCAATGGTCA
CGGTACTCACTGCGCTGGTACCATCGGTGGAAAGACCTATGGTGTCTCAA
AGAAGGCAAAAATTGTCGCTGTCAAGGTTCTTAGCGCTGGTGGATCTGGC
TCCACTTCTGGTGTCATTTCTGGAATGAACGCTGTTCCATCTGTCGCCAG
CATGTCTCTTGGAGGTGGGAAGTCTACAGCCATCAACAGTGCCGTTGACG
CCATCTTCAACGCTGGTACCACCATAGTTGTTGCTGCTGGTAATGAGAAC
CAAGATGCTAAGAACGTTTCGCCTGCTTCCGCTCCCAACGCCATCACCGT
CGGTGCCATCGATAGCACGAACACGATTGCCTCCTTCTCTAACTGGGCTG
CTTATTATATCAGCGCTTCCATCTCTGCGAAGATCAGCAACAGCACCGGC
CAAGTTAACATCCGCGGCTCTCCAAACAAGATTGCCTACAAC
>EF113090M_psychrophilum
TACATCGTCGTCTTCGAGAGTGCTATCACAAAGCACCGCATTTCTTCTTT
CCACGGCCATGGAGTCGGAAAGAAGTTCAGATTCACCGGATTCAATGGAT
ACGCCGGGGGCTTTGATAAGGCAACCCTACAAGAGATTTTGAACTCCCCC
GAAGTCGACTATGTCGAACAAGACGCTGTAGTCAAGATCAATGCACAGCT
CGATTCTACCTGGGGCCTTGACCGCGTCTCTTATGAATACGACGCTGGCG
CCGGAACTACCGTCTATGTCATCGATACTGGCATTCGTATTACTCATGCT
GCCTGGGGATTTAACTCGGTTGACAAAACCGACTCTGATGGCAATGGCCA
TGGCACTCACTGCGCCGGCACTGTCGCTGGCAAGACCTATGGTGTTTCGA
AGAAGGCAAATGTCGTCGCTGTCAAGGTTCTTAGCGCTGGTGGATCTGGT
TCCACCTCTGGTGTTGTTGCCGGAATGAACGCGATTGCATCTGTCGCCAG
CATGTCTCTAGGAGGCCCGAAATCTGCTGCCTTGAACACCGCGGTCGATG
CTGTCTTCAACGCTGGTGTTACTATCGTTGTTGCTGCTGGTAACGAAAAT
CAGGACGCTAAGAACGTCTCACCTGCTTCCGCTCCCAACGCCATTACCGT
CGGTGCTATTGATAGCGGGAACAAAATTGCATCTTTCTCTAACTGGGCTG
CTTATTATATCAGCGCTTCCATTTCTGAAAAGCTCAGCGGTAGCATTGAT
CAAGTTAACATCCGCGGTTCTCCCAATAAGATTGCCCACAAC
>EF681769M_haptotylum
TATATCATCGTATTCGATGCCGCTGTTAACACCCACCGAATTTCTAAATT
TCACAAAGCCGGTATTAGAAAGAAGTTCAACTTCAAGGGCTTCAAGGGAT
ATTCCGGAGATTTCGACAAGGCTACCGTGAAAGAGATTCTTAAGTCTCCC
GAGGTTGCTTTTGTGGAACAAGATGCTGTTGTCAAGCTGAACGTTCGACC
CAGTGCCATTTGGAGTCTGGATCGTATCTCGTACTATTACGACGCCGGCG
ATGGAGTCACAGTCTACGTCATCGACACTGGTATCCGCACTACTCATGCA
TCGTTTGGATTCAACGCGGTAGGAGACATCAACACAGACGGTAACGGACA
CGGAACCCACTGCGCCGGTACAATTGGTGGAAACACCTACGGAGTCAATA
GAAAAGTCAAACTTGTCGCCGTCAAGGTTCTAGACTCTCAAGGAAGCGGT
ACCTGGTCTGGCGTACTTAATGGAATGAATGCAAGGCCATCCGTCGCCAG
TATGTCTCTTGGTGGCGGCAAGTCCGCTTCTGTTAATGCCGCTGTCGACA
CCCTATGGAACAGTGGCGTCATTCTCGCTGTTGCTGCTGGCAATGAGGGC
GCAGATGCAATCAACAGTTCGCCAGCTTCTGCACCAAGAGCTATCACTGT
CGGCGCAATTGATAGTTCTAACCAAGTTGCCTCTTGGTCTAACTACGCAG
CTTATTACATTAGCACTAAAATCACGTCACTGCTCATTGATAACACCAAG
GATCAAAACTTGCGCGATGCTCCAAATAGGATTCTCTCAAAC
>EF055263A_multisecundaria
TACATTGTCGTCCTTGAGAGTGCTGTTGCGAAGCATCGCATTTCTTCCTT
CCACGCCCATGGCGTTGGCAGGAAGTTCAGGTTTGCAGGATTCAATGGAT
ACGTTGGCGGCTTTGATAAGGCAACCCTTCAGGAGATTCTCAACTCCCCA
GAGGTCGACTACGTCGAGCAGGATGCTGTAGTCAAGATCAATGCTCAGCT
CGATTCCACTTGGGGTCTCGATCGTATCTCCTATGAATACGACGCTGGCG
CTGGAACTACCGTCTACGTCATTGATACTGGCGTTCAAATTACTCACGCT
TCCTGGGGAAAAAACTTCGTTGACTCGAGTGACTCCGATGGCAATGGTCA
CGGTACTCACTGCGCTGGTACCATCGGTGGAAAGACCTATGGTGTCTCAA
AGAAGGCAAAAATTGTCGCTGTCAAGGTTCTTAGCGCTGGTGGATCTGGC
TCCACTTCTGGTGTCATTTCTGGAATGAACGCTGTTCCATCTGTCGCCAG
CATGTCTCTTGGAGGTGGGAAGTCTACAGCCATCAACAGTGCCGTTGACG
CCATCTTCAACGCTGGTACCACCATAGTTGTTGCTGCTGGTAATGAGAAC
CAAGATGCTAAGAACGTTTCGCCTGCTTCCGCTCCCAACGCCATCACCGT
CGGTGCCATCGATAGCACGAACACGATTGCCTCCTTCTCTAACTGGGCTG
CTTATTATATCAGCGCTTCCATCTCTGCGAAGATCAGCAACAGCACCGGC
CAAGTTAACATCCGCGGCTCTCCAAACAAGATTGCCTACAAC
>XM001586568S_sclerotiorum
TATATCGTTGTTTACACAGAGGTAACCGCTAGCCATTTTGTCAACTCCAT
TGTTGACAATGCTGTATCAGTTGGCGCAACTTACAAAGACTTCGCTGGAT
ACCATATTTCAGCGGATGAGGCCACCATTGTTGAGATCGCCAACAAGCCA
GAAGTTGCATACATTGAGAAAGACCAAAAGGTCTACGCCTCAACACAGTC
TGGAGCAACTTGGGGTCTTGGTCGCATTTCTTATATCTATGACGCCGGAA
GTGGTACAACGGTCTATGTTGTTGATACTGGTGTCTACGCTGCACACGCC
AGTATGGGAGCTAACTTCGTTTCTGGGGCTAACACTGATGAGAACGGCCA
CGGAACTCATTGCTCAGGTACCATTGCTGGTAGTACCTACGGTGTTGCCA
AGGCAGCAAAGATTGTCGGTGTCAAGGTTCTAGATGCCTCCGGATCTGGA
ACAACTGCTGGTGTTATCTCTGGTATTCAACACGTTTCCTCTGTTCTTAG
CATGTCTCTTGGTGGTGGCTTTTCAACCAGTTTGAACAGTGCAGTTACAA
GCACAGTTGCCTCCGGTGTAACCGTAGTTGTAGCTGCCGGAAACGATAAC
GCAAACGCGGCTAACACTTCACCTGCTTCTACTCCCAATGCCATCACAGT
CGGTGCCATCGACACAAATGATGCCCGTGCCTCCTTCTCCAACTACGCTG
CTTACTTGATTGCCGCTGCTGTAGAGGCTAGAATTAAGGCTTTGAGTGGT
TCCATCGCCGGAAGTGGAAGCCCAAATCTCATCGCCTATAAT
>AY039006B_graminis
TACATTGTGGTTTACGACGATGCGGTTGAGTCGCACACAATCAAAACAGC
TCTCGGAAGACAGCTTTCGCCAATGATGCACACCTTCGGCTGGAGGGGCA
TGTGCTTGGATGCTGAGGACGCCATGATAATTGAAATCGAGAGTGCATCC
GAAGTTTCATATGTCGAGGCTGATACACAAGTTGGATTTACGGAACAAAT
CGAAGCCCCAATCGGTCTAGTGAGGTTATCGTACGTTTTTGATGATGGGG
CTGGTATCGTAGGCTATGTCATTGATACTGGAATACGAGCATCACACGCC
ACTATGAAAGCAAATTTTATTGATGATATTAACGAAGATCAGAATGGTCA
CGGTAGTCACGTTGCCACCACCATTGGAGGAGCTTCCTTCGGTGTTGCAA
AAAATATTGAGCTTGTCGGAATAAAAGTTCTCGATGCTAAAGGAAAAGGC
AGCAACGCTAACGTTCTTCGAGGTGTAAATGTAGCTGAGGCCGTAGTAAA
TATATCAATTGGAGGCAGCAAGTCAAAGGCTCTCAATACTGCCATTGAGG
CCCTTACTAAAGCCGGTGTAACCGTAGTAGTTGCAGCTGGCAATTCTAAC
AAAGACGCGACAAGTTTTTCTCCAGCATCAGCTCCATCCGCAATCACCGT
CGGTGCTATCGATACGACAGATAAGAGAGCCAGCTTCTCGAACTTCGCCG
CGTATTTAATATCAGAAGCTGTGCTCGCACGTATGCTTGAGCTAAGTGCT
AAAGTCCAATTAACAAACACGATAGATTTGATTGCTTATAAC
>XM364401M_grisea
TACATCGTTGTCTACTCCAAGATCATCGATGACAGCATGGCCATGGCCAA
GGTTGGCCGTGACATGTCAACAACAGCAACGACCTGCACCTGGAGGGGTT
TGATGCTTGACGCTGATGACCAGACGATTATGGAGATCATGGCGGACCCG
GCAGTCCGCTATGTGGAGGCAGATGCAGCTATGAACATCTTGCAGGAGAC
CGGAGCTCCTAATGGTCTTGCCCGCCTCAGTTACAGGTTTGAGGCTGGTG
AGGGCATCACCGTCTACATTGTCGACACCGGTATCCGCGCCACCCACGCT
ACTTTTGGTGCCAACTTTATCGACCAGGTGGACACCGATCAGAACGGCCA
CGGATCGCACTGTGCCGGAACCATTGGCGGTAAGACCTTCGGTGTTGCAA
AGAAGGCTACCCTGGTTGGCGTCAAGGTTTTGGGCGCCAGCGGCGGTGGT
TCCAACCGTGGAGTCATTCAGGGCATGCAGGTTACCCAGGCTGTCATGAA
CATGTCTCTTGGTGGCAGCAAGTCTACCGCTGTCAACGAGGCCATCAACT
CCATGATCAAGGCTGGCGTCGTGGCCGTTGTTGCTGCCGGCAACGAGAAC
GACGATGCAAGCAAATCCAGCCCGGCGTCCGCTCCTGGTGCCATCACCGT
CGGTGCCATTGACAAGAATGACCGCAAGGCATCATTCTCCAACTTCGCTG
CATACCTGATGGCTGGCAAGGTCGACGCTAGGATCAAGGAGCTCGGCGCC
CAGGTCGCTCCCGCCGGCACCACTACTCTCATCGCCAACAAC
>XM389558F_graminearum
TACATCGTTGTCTACGACGACGCCATCGCCGCCAAGTCTATTGCCTCCGC
CATCGGCCAGGCCATGTCCACTTCCATCAAGTCCTTCACATGGCGCGCCA
TGTCCCTTGATGCTGATGACATGATGGTCCAGGATCTCTTCAAGTCCGAC
GAGGTTGCCTACATCGAGGCCGACACCCGTGTTCAGCTCATTGCTCAAGT
CAACGCACCCCCTGGTCTTAACCGTCTCTCCTACATCTTCGACGCTGGTG
AGGGTATCACTGCTTACGTTGTCGACACTGGTATTAAGGTCGACCACGCC
ACTTTCGGAGGCAACTTCATTGACAATGTCGATGACGACGAGAACGGTCA
TGGCAGTCACGTTGCTGGTACCATTGGTGGTGCTACCTTTGGTGTCGCCA
AGAAGGTTGACCTTGTTGCCGTCAAGGTTCTCGACGCCTCGGGCGGTGGT
AGCAACTCTGGTGTCCTTCAGGGCATGCAGGTCAAGAAGGCTGTTATGAA
CATGTCTCTCGGTGGTGACAAGTCCGAGGCCATCAACCGTGCCATTGAAG
CTCTTTTCAAGGCTGGTGTTGTCCCCGTTGTTGCAGCTGGTAACGAGAAC
CGGGAAACTGCCCTGACTTCTCCTGGATCCGCCCCCAACGCCATCACTGT
CGGTGCCATCGATACTTCCGATCAGCGTGCCGATTTCTCCAACTTTGCTG
CCTACCTCATGGGCGCGCAGGTTGCCAGCCTTATCAAGAGCCTTGGTGCC
AAGGTCAACGTCCGTGGCACCACCGACGGCATCGCCAACAAC
>XM954725N_crassa
TACATTGTCGTCTACGAAGAGGCCATCAATGCCCATAAGGTCACCTCGCT
GGTGGGCAGAATCATGTCCCCCAGTGTCAAGGCCTTCACATGGCGCGCCA
TGGCTCTCGACGCCGATGATGACATGATCAATGACATCAACTCCGCCCAG
GAGGTCGAGTACATCGAGGCGGATCAGTACGTCAAGCTCACCTCGCAGAA
CTCGACCACCACCGGCCTGGCCCGCCTCAGCTACATCTTCGACGCCGGCG
AGGGCATCACCGCCTTCGTCGTCGATACCGGTATCCGCGTCACTCACGCC
ACCTTTGCCGCCAACTTCGTCAACAACGTCGACACAGACGAAAATGGCCA
CGGCTCCCACGTCGCGGGTACGATCGCCGGTGCCACCTTTGGCGTCGCCA
AGAAGGCTAAGCTGGTCGCCGTCAAGGTCCTCGACGGCTCCGGCTCCGGC
TCCAACTCGGGCGTGCTGCAGGGCATGCAGGCCACTTCGGCCGTCTTGAA
CATGTCGCTCGGTGGCGGCAAGTCGCGCGCCATCAACAGCGCCATCAACC
AGATTGCTGCCGCTGGCGTCGTCCCCGTCGTCGCTGCGGGTAACGAGAAC
CAGGACACTGCCAACACCTCACCCGGTTCCGCGCCCGCCGCCATCACCGT
TGGCGCCATTGACCGCACCGACGCCCGCGCCTCCTTCTCCAACTTTGCTG
CCTACCTGATGGCCACGGCTGTTGGCAACAGGATCAAGGAGTTGGGCGCC
AAGGTGAATGTTAGGGGAACAACGTCGTTGATTGCTAACAAT
>EF063644H_lixii
TACATTGTCGTCTACGATGCCGCCATCTCTGCTAAGCAGTTTGCTACCGC
CATCGGCAACCTGCTGTCCACTGAGATCCACTCCTTCACCTGGCGTGCCA
TGGCCCTCGATGCCGACAACGACATGATCAAGAGCATCTTCGACGCCGAG
GAGGTTGCTTACATCGAGGCCGACACCAAGGTCCAGAACGTTGCCCAGAC
CAATGCCACCCCTGGCCTGATCCGTCTCTCCTACATCTTCGACGCTGCTT
CTGGCATGACTGCCTACGTTGTCGACACCGGCATCCGCGTTACCCACGCC
ACCTTTGGAGCCAACTTTGTCAACACCAACGACACCGATGAGAACGGTCA
CGGCAGCCACGTTGCCGGTACCATTGGTGGTGCTACCTTTGGCGTTGCCA
AGAATATCAAGCTTGTTGCTGTCAAGGTCCTCGATGCCAGCGGCTCTGGC
AGCAACTCTGGTGTTTTGAACGGCATGCAGGTCCAGACCGCTGTTATGAA
CATGTCTCTCGGCGGCTCCTTCTCCACTGCTGTCAACAACGCCATCACTG
CTCTGGCCAACGCCGGTATTGTCCCTGTTGTCGCTGCCGGTAACGAGAAC
CAAGATACTGCCAACACCTCTCCTGGTTCTGCCCCTCAGGCCATTACCGT
CGGTGCCATTGACACGAATGATGTTCGTGCCAGCTTCTCCAACTTCGCCG
CCTACCTGATGGCTGACGATGTCAGCAACCTCATCAAAAACCTCGGTGCC
ACTGTCAACGTTGCTGGTACCACCGACCTCATTGCCAACAAC
>XM001556942B_fuckeliana
TATATTGTCGTCTACCCAGAGGTGACTGCTAGCCATTTTGTTAACGCTAT
CGTCGACAATGCCGTATCAGTTGGTGCAAACTACAAGGACTTCGCTGGAT
ATCAAATTTCAGCTGATGAGGCAACTATTGTTGAAATTGCTAACAAGCCA
GAAGTTGCATACATTGAGAAAGATCAAAAGGTCTACGCTTCAACACAATC
TGGATCTACTTGGGGTCTTGGTCGCATTTCTTACATCTATGATGCTGGAA
GTGGTGTGACCGTATACGTTGTCGATACTGGTGTCTACGCTGCTCACGCC
AGTATGGGAGCCAACTTTGTCAGCGGAGCTAACACTGATGAAAATGGACA
CGGAACTCATTGCGCTGGTACTATTGGTGGTAGCACATACGGTGTTGCTA
AGGCGGCAAAGATTGTTGGTGTTAAGGTTCTCGATGCTTCTGGATCTGGA
ACAAACTCTGGTGTTATCTCTGGTATTCAAGGTGGTGCTTCTGTTCTAAG
CATGTCTCTTGGTGGTAGTTATTCCGCTGCTGTAAACAGTGCCGTTACAA
GCACAGTTGCTGCCGGTGTTACAGTTGTTGTAGCTGCCGGAAACGACAAC
ACAAACGCAGCCAACACCTCGCCCGCTTCCACCCCCAACGCTATCACAGT
CGGTGCCATTGATTCAAACGACGCCCGAGCCAGCTTCTCTAACTACGCAG
CTTACTTGATTGCTGCTGCCGTTGTAGCTAGAATTAAGGCATTGGCTAAC
CTCATCCCTGGTTCTGGAAGCCCAAACCTTATTGCCTACAAC
>XM001226133C_globosum
TACATTGTTGTCTACGATGATGACATCGACGTCCACAGCGTCATCCAGAC
AATAGGGAAACTTCTGTCCACCACCGTCGATACTTACAAGTGGCGTGCCA
TGGCCCTGGACGCCGACGACCTGATGATCAACGAGATCTTCTCGGCCAAG
GAGGTCAGCTACATCGAGCAGGACGCCGTTATCAACATCGCAGTTCAGGG
GCGGACGACCACCGGCCTGGCCCGCATCAGCTACGTCTTCGATGCCGGCG
AGGGTATCACTGCGTTTGTTGTGGACACCGGCATCCGGGTTACCCACGCT
ACCTTCGCTGCTAACTTCATTGACGATGTGGACACCGATGAGCAAGGCCA
CGGCAGCCACGTTGCTGGTACTATTGGTGGCAAGACCTTTGGTGTGGCCA
AGAAGGTCAACCTCGTTGCTGTCAAGGTCTTGGGTGCGGACGGGTCAGGC
TCGAACTCCGGTGTTCTTGCTGGGATGCAGGCCACCGCCTCTGTCATGAA
CATGTCTCTCGGTGGTGGAGCCAGCGCGGCCATCAACGCTGCCATCAACA
ACATCGAAGCGGCCGGCGTCGTTCCCGTTGTGGCGGCCGGTAACGAGGCG
CAGGACACCGCGAACACCTCCCCCGGTTCCGCCGAGGCCGCCATCACCGT
CGGTGCCATTGACACCACCGACAGAATCGCCGAATTCTCCAACTTTGCCG
CCTACCTGATGGCCCAGGAGGTCGGCGACCGCATCAAGGAGCTTGGCGCT
CGCGTCAGCCCGAGGGGCACCACCACCCTCATTGCCAACAAC
